# Supplementary material for: Effect of Complete Revascularization in STEMI: Ischemia-Driven Rehospitalization and Cardiovascular Mortality
Source: J Clin Med. 2025 Jul 7;14(13):4793. doi: 10.3390/jcm14134793 (PMC12250939; doi:10.3390/jcm14134793)
Supplement: Supplementary file 1 [file jcm-14-04793-s001.zip]

Archive with 1 entries (1 files):
- jcm-3595090-supplementary.pdf
